# Supplementary material for: Development of an Assay for Soy Isoflavones in Women’s Hair
Source: Nutrients. 2022 Sep 1;14(17):3619. doi: 10.3390/nu14173619 (PMC9460668; doi:10.3390/nu14173619)
Supplement: Supplementary file 1 [file nutrients-14-03619-s001.zip]

Archive with 1 entries (1 files):
- nutrients-1771677-supplementary.pdf
